# Supplementary material for: Tryptophan and polyamine metabolism dysregulation serves as an early marker of high-fat diet-induced glucose intolerance
Source: J Lipid Res. 2026 Jan 13;67(2):100980. doi: 10.1016/j.jlr.2026.100980 (PMC12907098; doi:10.1016/j.jlr.2026.100980)
Supplement: Supplemental Table S2 [file mmc2.xlsx]

## Sheet: Sheet2
Table 2- Metabolites specifically altered in the late stage of obesity
HFD15 VS. Chow15 & HFD2 VS. Chow2 (Non-Significant Metabolites) & Obese vs. Ctrl(67)	COMPOUND Name	SUPER META PATHWAY	SUB META PATHWAY
HMDB0011741	1-(1-enyl-palmitoyl)-2-arachidonoyl-GPE (P-16:0/20:4)	Peptide	Gamma-glutamyl Amino Acid
HMDB0011738	1,2-distearoyl-GPC (18:0/18:0)	Peptide	Gamma-glutamyl Amino Acid
HMDB0011667	1-(1-enyl-stearoyl)-2-oleoyl-GPE (P-18:0/18:1)	Peptide	Gamma-glutamyl Amino Acid
HMDB0000050	1-linolenoyl-GPC (18:3)	Nucleotide	Purine Metabolism, Adenine containing
HMDB0000034	1-lignoceroyl-GPC (24:0)	Nucleotide	Purine Metabolism, Adenine containing
HMDB0000226	1-methyladenine	Nucleotide	Pyrimidine Metabolism, Orotate containing
HMDB0240577	1-linoleoyl-2-arachidonoyl-GPC (18:2/20:4n6)	Nucleotide	Pyrimidine Metabolism, Cytidine containing
HMDB0000056	1-linoleoyl-2-linolenoyl-GPC (18:2/18:3)	Nucleotide	Pyrimidine Metabolism, Uracil containing
HMDB0000884	glycine conjugate of C10H14O2 (1)	Nucleotide	Pyrimidine Metabolism, Uracil containing
HMDB0010405	ascorbic acid 2-sulfate	Lipid	Lysophospholipid
HMDB0012091	hexadecadienoate (16:2n6)	Lipid	Dihydrosphingomyelins
HMDB0000626	dihomo-linoleoylcarnitine (C20:2)	Lipid	Secondary Bile Acid Metabolism
HMDB0002869	mannitol/sorbitol	Lipid	Sterol
HMDB0061634	1-palmitoyl-2-docosahexaenoyl-GPC (16:0/22:6)	Lipid	Fatty Acid Metabolism (Acyl Carnitine, Hydroxy)
HMDB0000518	glucuronate	Lipid	Primary Bile Acid Metabolism
HMDB0001383	glutamate	Lipid	Sphingolipid Synthesis
HMDB0010383	beta-muricholate	Lipid	Lysophospholipid
HMDB0000651	1-stearoyl-2-linoleoyl-GPE (18:0/18:2)	Lipid	Fatty Acid Metabolism (Acyl Carnitine, Medium Chain)
HMDB0000872	2-oxoarginine	Lipid	Fatty Acid, Dicarboxylate
HMDB0007991	cysteinylglycine disulfide	Lipid	Phosphatidylcholine (PC)
HMDB0002250	1-stearoyl-2-docosahexaenoyl-GPE (18:0/22:6)	Lipid	Fatty Acid Metabolism (Acyl Carnitine, Medium Chain)
HMDB0254979	1-stearoyl-2-arachidonoyl-GPI (18:0/20:4)	Lipid	Fatty Acid Metabolism (Acyl Carnitine, Long Chain Saturated)
HMDB0008123	CMP	Lipid	Phosphatidylcholine (PC)
HMDB0240597	bilirubin (Z,Z)	Lipid	Lysophospholipid
HMDB0010384	bilirubin (E,E)	Lipid	Lysophospholipid
HMDB0006469	2'-deoxycytidine	Lipid	Fatty Acid Metabolism (Acyl Carnitine, Polyunsaturated)
HMDB0011211	erythronate	Lipid	Plasmalogen
HMDB0010632	3-hydroxyoctanoylglycine	Lipid	Phosphatidylglycerol (PG)
HMDB0240609	lignoceroylcarnitine (C24)	Lipid	Sphingomyelins
HMDB0240608	homoserine	Lipid	Sphingomyelins
HMDB0006455	2-aminoadipate	Lipid	Fatty Acid Metabolism (Acyl Carnitine, Polyunsaturated)
HMDB0010382	behenoyl dihydrosphingomyelin (d18:0/22:0)	Lipid	Lysophospholipid
HMDB0012103	hexanoylcarnitine (C6)	Lipid	Sphingomyelins
HMDB0000222	1-stearoyl-2-arachidonoyl-GPC (18:0/20:4)	Lipid	Fatty Acid Metabolism (Acyl Carnitine, Long Chain Saturated)
HMDB0002815	beta-hydroxyisovalerate	Lipid	Lysophospholipid
HMDB0000951	glucose 6-phosphate	Lipid	Primary Bile Acid Metabolism
HMDB0240262	3-hydroxyoleoylcarnitine	Lipid	Lysophospholipid
HMDB0011697	kynurenate	Lipid	Sphingomyelins
HMDB0037397	2-hydroxypalmitate	Lipid	Fatty Acid, Branched
HMDB0006460	1-palmitoyl-GPA (16:0)	Lipid	Fatty Acid Metabolism (Acyl Carnitine, Long Chain Saturated)
HMDB0247961	methionine	Energy	TCA Cycle
HMDB0001406	N6-acetyllysine	Cofactors and Vitamins	Nicotinate and Nicotinamide Metabolism
HMDB0000699	N1-methylinosine	Cofactors and Vitamins	Nicotinate and Nicotinamide Metabolism
HMDB0000807	N-acetyl-2-aminooctanoate	Carbohydrate	Glycolysis, Gluconeogenesis, and Pyruvate Metabolism
HMDB0240347	N-acetylthreonine	Carbohydrate	Advanced Glycation End-product
HMDB0000251	palmitoylcarnitine (C16)	Amino Acid	Methionine, Cysteine, SAM and Taurine Metabolism
HMDB0000168	sucrose	Amino Acid	Alanine and Aspartate Metabolism
HMDB0002271	sphingomyelin (d18:1/17:0, d17:1/18:0, d19:1/16:0)	Amino Acid	Histidine Metabolism
HMDB0240253	phenol sulfate	Amino Acid	Methionine, Cysteine, SAM and Taurine Metabolism
HMDB0037115	p-cresol glucuronide	Amino Acid	Methionine, Cysteine, SAM and Taurine Metabolism
HMDB0003148	N-delta-acetylornithine	Amino Acid	Urea cycle; Arginine and Proline Metabolism
HMDB0000191	tauro-beta-muricholate	Amino Acid	Alanine and Aspartate Metabolism
HMDB0000001	sphingomyelin (d17:1/16:0, d18:1/15:0, d16:1/17:0)	Amino Acid	Histidine Metabolism
HMDB0001138	stearate (18:0)	Amino Acid	Glutamate Metabolism
HMDB0000205	palmitoloelycholine	Amino Acid	Phenylalanine Metabolism
HMDB0000687	picolinate	Amino Acid	Leucine, Isoleucine and Valine Metabolism
HMDB0000510	4-hydroxyphenylacetate sulfate	Amino Acid	Lysine Metabolism
HMDB0000883	oxindolylalanine	Amino Acid	Leucine, Isoleucine and Valine Metabolism
HMDB0032055	sedoheptulose-7-phosphate	Amino Acid	Histidine Metabolism
HMDB0000008	sphingomyelin (d18:2/16:0, d18:1/16:1)	Amino Acid	Glutathione Metabolism
HMDB0000023	ribitol	Amino Acid	Leucine, Isoleucine and Valine Metabolism
HMDB0000317	pyridoxal	Amino Acid	Leucine, Isoleucine and Valine Metabolism
HMDB0002331	hydroxy-N6,N6,N6-trimethyllysine	Amino Acid	Histidine Metabolism
HMDB0000159	palmitoleoylcarnitine (C16:1)	Amino Acid	Phenylalanine Metabolism
HMDB0002320	indolepropionylglycine	Amino Acid	Histidine Metabolism
HMDB0000562	stearoyl ethanolamide	Amino Acid	Creatine Metabolism
HMDB0000172	pipecolate	Amino Acid	Leucine, Isoleucine and Valine Metabolism

## Sheet: Sheet1
Obese vs. Ctrl(72)	HFD2 VS. Chow2 (Non-Significant Metabolites)(113)	HFD2 VS. Chow2 (Non-Significant Metabolites) & Obese vs. Ctrl(32)	HFD15 VS. Chow15(85)	HFD15 VS. Chow15 & Obese vs. Ctrl(45)	HFD15 VS. Chow15 & HFD2 VS. Chow2 (Non-Significant Metabolites)(219)	HFD15 VS. Chow15 & HFD2 VS. Chow2 (Non-Significant Metabolites) & Obese vs. Ctrl(67)	SUPER META PATHWAY	SUB META PATHWAY	HFD15 VS. Chow15 & HFD2 VS. Chow2 (Non-Significant Metabolites) & Obese vs. Ctrl(67)
HMDB0000774	HMDB0001522	HMDB0062180	HMDB0000448	HMDB0000848	HMDB0000169	HMDB0011741	Peptide	Gamma-glutamyl Amino Acid	1-(1-enyl-palmitoyl)-2-arachidonoyl-GPE (P-16:0/20:4)						class	percent
HMDB0012090	HMDB0000754	HMDB0011567	HMDB0240294	HMDB0001256	HMDB0000808	HMDB0011738	Peptide	Gamma-glutamyl Amino Acid	1,2-distearoyl-GPC (18:0/18:0)						Peptide	3
HMDB0000840	HMDB0000736		HMDB0000491	HMDB0004704	HMDB0240676	HMDB0011667	Peptide	Gamma-glutamyl Amino Acid	1-(1-enyl-stearoyl)-2-oleoyl-GPE (P-18:0/18:1)						Nucleotide	6
HMDB0000801	HMDB0000211	HMDB0003337	HMDB0002712	HMDB0000623	HMDB0029159	HMDB0000050	Nucleotide	Purine Metabolism, Adenine containing	1-linolenoyl-GPC (18:3)						Lipid	31
HMDB0012273	HMDB0041623	HMDB0012087	HMDB0240317	HMDB0000812	HMDB0000054	HMDB0000034	Nucleotide	Purine Metabolism, Adenine containing	1-lignoceroyl-GPC (24:0)						Energy	1
HMDB0000064	HMDB0000733	HMDB0000148	HMDB0001431	HMDB0000243	HMDB0000670	HMDB0000226	Nucleotide	Pyrimidine Metabolism, Orotate containing	1-methyladenine						Cofactors and Vitamins	2
HMDB0000488	HMDB0003464		HMDB0013622	HMDB0011503	HMDB0061677	HMDB0240577	Nucleotide	Pyrimidine Metabolism, Cytidine containing	1-linoleoyl-2-arachidonoyl-GPC (18:2/20:4n6)						Carbohydrate	2
HMDB0000939	HMDB0003219		HMDB0000244	HMDB0011129	HMDB0001212	HMDB0000056	Nucleotide	Pyrimidine Metabolism, Uracil containing	1-linoleoyl-2-linolenoyl-GPC (18:2/18:3)						Amino Acid	22
HMDB0002497	HMDB0011737		HMDB0240316		HMDB0000826	HMDB0000884	Nucleotide	Pyrimidine Metabolism, Uracil containing	glycine conjugate of C10H14O2 (1)
HMDB0001301	HMDB0038670	HMDB0004225	HMDB0000898	HMDB0000407	HMDB0000666	HMDB0010405	Lipid	Lysophospholipid	ascorbic acid 2-sulfate
HMDB0034879	HMDB0000874	HMDB0000230	HMDB0001043	HMDB0000594	HMDB0000539	HMDB0012091	Lipid	Dihydrosphingomyelins	hexadecadienoate (16:2n6)
HMDB0012383	HMDB0037396	HMDB0000779	HMDB0000564	HMDB0000269	HMDB0007974	HMDB0000626	Lipid	Secondary Bile Acid Metabolism	dihomo-linoleoylcarnitine (C20:2)
HMDB0006210	HMDB0004620	HMDB0000157	HMDB0000174	HMDB0011152	HMDB0000574	HMDB0002869	Lipid	Sterol	mannitol/sorbitol
HMDB0002580	HMDB0010737	HMDB0001161	HMDB0001999	HMDB0000045	HMDB0008105	HMDB0061634	Lipid	Fatty Acid Metabolism (Acyl Carnitine, Hydroxy)	1-palmitoyl-2-docosahexaenoyl-GPC (16:0/22:6)
HMDB0060426	HMDB0006024	HMDB0000679	HMDB0004194	HMDB0000656	HMDB0000177	HMDB0000518	Lipid	Primary Bile Acid Metabolism	glucuronate
HMDB0001492	HMDB0000821	HMDB0061112	HMDB0000893	HMDB0008057	HMDB0000927	HMDB0001383	Lipid	Sphingolipid Synthesis	glutamate
HMDB0011718	HMDB0000345	HMDB0000788	HMDB0000718	HMDB0002005	HMDB0013127	HMDB0010383	Lipid	Lysophospholipid	beta-muricholate
HMDB0003178	HMDB0001401	HMDB0000301	HMDB0004949	HMDB0000195	HMDB0000806	HMDB0000651	Lipid	Fatty Acid Metabolism (Acyl Carnitine, Medium Chain)	1-stearoyl-2-linoleoyl-GPE (18:0/18:2)
HMDB0007856	HMDB0000415	HMDB0000036	HMDB0012097	HMDB0000305	HMDB0000756	HMDB0000872	Lipid	Fatty Acid, Dicarboxylate	2-oxoarginine
HMDB0001353	HMDB0002366	HMDB0000715	HMDB0001893	HMDB0010407	HMDB0013253	HMDB0007991	Lipid	Phosphatidylcholine (PC)	cysteinylglycine disulfide
HMDB0001895	HMDB0000811	HMDB0001296	HMDB0007969	HMDB0009784	HMDB0008993	HMDB0002250	Lipid	Fatty Acid Metabolism (Acyl Carnitine, Medium Chain)	1-stearoyl-2-docosahexaenoyl-GPE (18:0/22:6)
HMDB0004827	HMDB0001489	HMDB0000094	HMDB0240644	HMDB0240598	HMDB0005779	HMDB0254979	Lipid	Fatty Acid Metabolism (Acyl Carnitine, Long Chain Saturated)	1-stearoyl-2-arachidonoyl-GPI (18:0/20:4)
HMDB0002117	HMDB0000020	HMDB0252850	HMDB0000682	HMDB0009809	HMDB0240615	HMDB0008123	Lipid	Phosphatidylcholine (PC)	CMP
HMDB0013220	HMDB0062558	HMDB0000092	HMDB0000296	HMDB0011170	HMDB0000783	HMDB0240597	Lipid	Lysophospholipid	bilirubin (Z,Z)
HMDB0013288	HMDB0009012	HMDB0094696	HMDB0005060	HMDB0011130	HMDB0000791	HMDB0010384	Lipid	Lysophospholipid	bilirubin (E,E)
HMDB0001898	HMDB0240388	HMDB0000856	HMDB0000017	HMDB0011171	HMDB0013713	HMDB0006469	Lipid	Fatty Acid Metabolism (Acyl Carnitine, Polyunsaturated)	2'-deoxycytidine
HMDB0062715	HMDB0002302	HMDB0000897	HMDB0009060	HMDB0000854	HMDB0002329	HMDB0011211	Lipid	Plasmalogen	erythronate
HMDB0011753	HMDB0001473		HMDB0000695	HMDB0007973	HMDB0000262	HMDB0010632	Lipid	Phosphatidylglycerol (PG)	3-hydroxyoctanoylglycine
HMDB0000078	HMDB0007853		HMDB0240611	HMDB0034367	HMDB0008147	HMDB0240609	Lipid	Sphingomyelins	lignoceroylcarnitine (C24)
HMDB0168668	HMDB0001488		HMDB0001954	HMDB0000782	HMDB0002453	HMDB0240608	Lipid	Sphingomyelins	homoserine
HMDB0013676	HMDB0000767		HMDB0000535	HMDB0000289	HMDB0000067	HMDB0006455	Lipid	Fatty Acid Metabolism (Acyl Carnitine, Polyunsaturated)	2-aminoadipate
HMDB0001262	HMDB0000959		HMDB0000194	HMDB0011172	HMDB0000508	HMDB0010382	Lipid	Lysophospholipid	behenoyl dihydrosphingomyelin (d18:0/22:0)
HMDB0000197	HMDB0010202		HMDB0011756		HMDB0007869	HMDB0012103	Lipid	Sphingomyelins	hexanoylcarnitine (C6)
HMDB0029412	HMDB0000766		HMDB0000784		HMDB0000033	HMDB0000222	Lipid	Fatty Acid Metabolism (Acyl Carnitine, Long Chain Saturated)	1-stearoyl-2-arachidonoyl-GPC (18:0/20:4)
HMDB0002522	HMDB0000855		HMDB0000888		HMDB0000479	HMDB0002815	Lipid	Lysophospholipid	beta-hydroxyisovalerate
HMDB0002039	HMDB0029576		HMDB0000653		HMDB0000225	HMDB0000951	Lipid	Primary Bile Acid Metabolism	glucose 6-phosphate
HMDB0059766	HMDB0000378		HMDB0006028		HMDB0012458	HMDB0240262	Lipid	Lysophospholipid	3-hydroxyoleoylcarnitine
HMDB0059724	HMDB0000339		HMDB0000043		HMDB0000832	HMDB0011697	Lipid	Sphingomyelins	kynurenate
HMDB0000944	HMDB0000904		HMDB0000114		HMDB0003073	HMDB0037397	Lipid	Fatty Acid, Branched	2-hydroxypalmitate
HMDB0094650	HMDB0001565		HMDB0240599		HMDB0006809	HMDB0006460	Lipid	Fatty Acid Metabolism (Acyl Carnitine, Long Chain Saturated)	1-palmitoyl-GPA (16:0)
HMDB0002273	HMDB0000201		HMDB0011506	HMDB0000672	HMDB0240296	HMDB0247961	Energy	TCA Cycle	methionine
HMDB0028988	HMDB0029154	HMDB0000765	HMDB0002264	HMDB0000881	HMDB0240614	HMDB0001406	Cofactors and Vitamins	Nicotinate and Nicotinamide Metabolism	N6-acetyllysine
HMDB0000552	HMDB0001844		HMDB0001015		HMDB0000294	HMDB0000699	Cofactors and Vitamins	Nicotinate and Nicotinamide Metabolism	N1-methylinosine
HMDB0000288	HMDB0000875	HMDB0062174	HMDB0000641	HMDB0005065	HMDB0002000	HMDB0000807	Carbohydrate	Glycolysis, Gluconeogenesis, and Pyruvate Metabolism	N-acetyl-2-aminooctanoate
HMDB0003349	HMDB0061880		HMDB0004950		HMDB0000123	HMDB0240347	Carbohydrate	Advanced Glycation End-product	N-acetylthreonine
HMDB0002994	HMDB0011686	HMDB0000254	HMDB0061684	HMDB0000665	HMDB0240671	HMDB0000251	Amino Acid	Methionine, Cysteine, SAM and Taurine Metabolism	palmitoylcarnitine (C16)
HMDB0011621	HMDB0060255	HMDB0011568	HMDB0240602	HMDB0000026	HMDB0240596	HMDB0000168	Amino Acid	Alanine and Aspartate Metabolism	sucrose
HMDB0240429	HMDB0009069	HMDB0000134	HMDB0000122	HMDB0028929	HMDB0002243	HMDB0002271	Amino Acid	Histidine Metabolism	sphingomyelin (d18:1/17:0, d17:1/18:0, d19:1/16:0)
HMDB0240580	HMDB0011343	HMDB0000277	HMDB0061714	HMDB0001434	HMDB0240668	HMDB0240253	Amino Acid	Methionine, Cysteine, SAM and Taurine Metabolism	phenol sulfate
HMDB0010163	HMDB0000489	HMDB0004044	HMDB0006294	HMDB0000232	HMDB0004193	HMDB0037115	Amino Acid	Methionine, Cysteine, SAM and Taurine Metabolism	p-cresol glucuronide
HMDB0001257	HMDB0000933	HMDB0000224	HMDB0000792	HMDB0007996	HMDB0003229	HMDB0003148	Amino Acid	Urea cycle; Arginine and Proline Metabolism	N-delta-acetylornithine
HMDB0062121	HMDB0001348	HMDB0008946	HMDB0002024	HMDB0011760	HMDB0012107	HMDB0000191	Amino Acid	Alanine and Aspartate Metabolism	tauro-beta-muricholate
HMDB0002201	HMDB0001068		HMDB0007972	HMDB0000259	HMDB0001248	HMDB0000001	Amino Acid	Histidine Metabolism	sphingomyelin (d17:1/16:0, d18:1/15:0, d16:1/17:0)
HMDB0029432	HMDB0013287		HMDB0002284	HMDB0240680	HMDB0000379	HMDB0001138	Amino Acid	Glutamate Metabolism	stearate (18:0)
HMDB0011749	HMDB0000719		HMDB0000991	HMDB0008038	HMDB0061693	HMDB0000205	Amino Acid	Phenylalanine Metabolism	palmitoloelycholine
HMDB0011761	HMDB0003355		HMDB0008039	HMDB0000208	HMDB0010169	HMDB0000687	Amino Acid	Leucine, Isoleucine and Valine Metabolism	picolinate
HMDB0000661	HMDB0001325		HMDB0001429		HMDB0240583	HMDB0000510	Amino Acid	Lysine Metabolism	4-hydroxyphenylacetate sulfate
HMDB0000637	HMDB0000824		HMDB0240686		HMDB0000965	HMDB0000883	Amino Acid	Leucine, Isoleucine and Valine Metabolism	oxindolylalanine
HMDB0000126	HMDB0002817		HMDB0000273		HMDB0009789	HMDB0032055	Amino Acid	Histidine Metabolism	sedoheptulose-7-phosphate
HMDB0000175	HMDB0001254		HMDB0000062		HMDB0240585	HMDB0000008	Amino Acid	Glutathione Metabolism	sphingomyelin (d18:2/16:0, d18:1/16:1)
HMDB0245013	HMDB0007257		HMDB0061711		HMDB0002100	HMDB0000023	Amino Acid	Leucine, Isoleucine and Valine Metabolism	ribitol
HMDB0000192	HMDB0062181		HMDB0028854		HMDB0001545	HMDB0000317	Amino Acid	Leucine, Isoleucine and Valine Metabolism	pyridoxal
HMDB0041724	HMDB0062176		HMDB0000235		HMDB0240610	HMDB0002331	Amino Acid	Histidine Metabolism	hydroxy-N6,N6,N6-trimethyllysine
HMDB0002183	HMDB0000011		HMDB0094656		HMDB0035837	HMDB0000159	Amino Acid	Phenylalanine Metabolism	palmitoleoylcarnitine (C16:1)
HMDB0004973	HMDB0062549		HMDB0011206		HMDB0000337	HMDB0002320	Amino Acid	Histidine Metabolism	indolepropionylglycine
HMDB0062656	HMDB0032332		HMDB0000321		HMDB0011342	HMDB0000562	Amino Acid	Creatine Metabolism	stearoyl ethanolamide
HMDB0060013	HMDB0000932		HMDB0000325		HMDB0061859	HMDB0000172	Amino Acid	Leucine, Isoleucine and Valine Metabolism	pipecolate
HMDB0000708	HMDB0000707		HMDB0000019		HMDB0240613
HMDB0000416	HMDB0000833		HMDB0000086		HMDB0003290
HMDB0003072	HMDB0000422		HMDB0007970		HMDB0029158
HMDB0012453	HMDB0001511		HMDB0004667		HMDB0003331
HMDB0029010	HMDB0003911		HMDB0000187		HMDB0240647
	HMDB0002035		HMDB0000929		HMDB0000660
	HMDB0034220		HMDB0008928		HMDB0000283
	HMDB0006695		HMDB0000446		HMDB0008006
	HMDB0000156		HMDB0002068		HMDB0000323
	HMDB0000227		HMDB0011507		HMDB0031057
	HMDB0000292		HMDB0004089		HMDB0004824
	HMDB0062175		HMDB0000525		HMDB0000263
	HMDB0006790		HMDB0061656		HMDB0002013
	HMDB0000267		HMDB0010214		HMDB0000511
	HMDB0000946		HMDB0028930		HMDB0010168
	HMDB0000161		HMDB0011732		HMDB0009003
	HMDB0062177		HMDB0004975		HMDB0008937
	HMDB0000450		HMDB0002925		HMDB0061705
	HMDB0000709				HMDB0000206
	HMDB0011599				HMDB0001067
	HMDB0008036				HMDB0013336
	HMDB0240328				HMDB0002224
	HMDB0000947				HMDB0011220
	HMDB0000097				HMDB0000396
	HMDB0000688				HMDB0000167
	HMDB0002038				HMDB0000162
	HMDB0041947				HMDB0002203
	HMDB0000497				HMDB0013207
	HMDB0002108				HMDB0240665
	HMDB0240345				HMDB0240584
	HMDB0000128				HMDB0009102
	HMDB0010378				HMDB0000248
	HMDB0010319				HMDB0061652
	HMDB0001316				HMDB0004705
	HMDB0251395				HMDB0010388
	HMDB0240251				HMDB0002730
	HMDB0000725				HMDB0000209
	HMDB0000517				HMDB0000772
	HMDB0000689				HMDB0011517
	HMDB0000258				HMDB0000112
	HMDB0005765				HMDB0033724
	HMDB0000512				HMDB0000387
	HMDB0000565				HMDB0002894
	HMDB0060044				HMDB0001008
	HMDB0061636				HMDB0003357
	HMDB0000462				HMDB0001173
					HMDB0000012
					HMDB0000943
					HMDB0062557
					HMDB0000127
					HMDB0002259
					HMDB0013078
					HMDB0240648
					HMDB0013213
					HMDB0240646
					HMDB0000220
					HMDB0000755
					HMDB0008008
					HMDB0000039
					HMDB0000190
					HMDB0240261
					HMDB0002721
					HMDB0000271
					HMDB0059745
					HMDB0000207
					HMDB0010386
					HMDB0240588
					HMDB0000138
					HMDB0000477
					HMDB0008994
					HMDB0000498
					HMDB0000896
					HMDB0000193
					HMDB0008141
					HMDB0002231
					HMDB0000696
					HMDB0000673
					HMDB0003584
					HMDB0000613
					HMDB0009844
					HMDB0008927
					HMDB0000925
					HMDB0011757
					HMDB0001851
					HMDB0061690
					HMDB0000158
					HMDB0002088
					HMDB0000139
					HMDB0240670
					HMDB0000355
					HMDB0012104
					HMDB0062468
					HMDB0240592
					HMDB0000131
					HMDB0029160
					HMDB0060015
					HMDB0000089
					HMDB0004980
					HMDB0002095
					HMDB0002820
					HMDB0007982
					HMDB0060014
					HMDB0012102
					HMDB0013130
					HMDB0011376
					HMDB0029151
					HMDB0006344
					HMDB0000014
					HMDB0060038
					HMDB0011178
					HMDB0000529
					HMDB0240365
					HMDB0007883
					HMDB0008048
					HMDB0000827
					HMDB0006547
					HMDB0000070
					HMDB0006111
					HMDB0000482
					HMDB0013208
					HMDB0012252
					HMDB0060649
					HMDB0008138
					HMDB0000866
					HMDB0011375
					HMDB0000982
					HMDB0000867
					HMDB0000459
					HMDB0006029
					HMDB0000038
					HMDB0002212
					HMDB0000671
					HMDB0011352
					HMDB0000214
					HMDB0005923
					HMDB0240342
					HMDB0240600
					HMDB0000622
					HMDB0004988
					HMDB0012105
					HMDB0041900
					HMDB0009815
					HMDB0000638
					HMDB0000912
					HMDB0000870
					HMDB0000560
					HMDB0001547
					HMDB0000701
					HMDB0000095
					HMDB0061695
					HMDB0000710
					HMDB0012101
